# Supplementary material for: Metabolic control of daily locomotor activity mediated by tachykinin in Drosophila
Source: Commun Biol. 2021 Jun 7;4:693. doi: 10.1038/s42003-021-02219-6 (PMC8184744; doi:10.1038/s42003-021-02219-6)
Supplement: Supplementary file 3 — Supplementary Data 1 [file 42003_2021_2219_MOESM3_ESM.xlsx]

## Sheet: Fig1. A
w1118	Day3						Day4						Day5
	NSD		HSD				NSD		HSD				NSD		HSD
time	mean	SEM	mean	SEM		time	mean	SEM	mean	SEM		time	mean	SEM	mean	SEM
30	13.83	2.55	22.17	4.53		30	18	6.43	1.17	0.75		30	15	7.34	4	2.38
60	26.67	9.34	26	2.92		60	13.5	4.84	9.5	4		60	12.83	4.88	6.33	3.02
90	13.33	5.04	27.17	4.94		90	15.83	4.98	11.5	5.3		90	10.67	4.92	4.5	1.67
120	32.17	6.5	16.83	3.77		120	7.5	4.62	6	2.18		120	0	0	0	0
150	28.5	6.28	10	1.69		150	20.5	5.44	3.33	2.03		150	31.67	5.16	26	10.88
180	31.17	5.17	46.17	10.39		180	19	3.93	17.17	5.63		180	21.17	2.6	4.33	2.2
210	55.83	8.07	38.83	7.05		210	46.33	8.3	18.83	7.17		210	34.33	5.41	16	7.15
240	91.83	7.76	63	17.17		240	53.67	13.39	69.33	9.05		240	53.67	5.17	43.67	6.34
270	132.83	11.36	64	10.83		270	85.17	12.89	72.33	7.21		270	80.17	4.35	40.67	7.46
300	138.33	11.08	83.67	14.37		300	106.17	8.06	63	5.39		300	104.5	12.78	64	11.61
330	144.5	10.41	89.83	15.86		330	132	9.04	73.17	2.54		330	102.17	11.26	85.67	8.94
360	141.17	24.21	63.5	7.1		360	97	6.58	71.83	5.21		360	105.67	12.11	60.5	8.5
390	128.33	13.02	110	15.93		390	150	14.29	108.83	17.65		390	159.33	19.72	122.17	20.87
420	84.33	9.6	99.17	4.07		420	87	10.73	104.17	5.07		420	70.17	4.73	74.5	3.79
450	67	4.72	94.17	6.99		450	59	7.19	87.67	4.74		450	45	3.16	83.17	4.26
480	54.67	7.65	68.83	7.36		480	31.17	1.68	74.83	4.98		480	26.17	4.84	93.67	5.01
510	36.83	9.02	65.83	8.62		510	20	3.01	47.17	8.82		510	16.33	2.42	66.17	5.71
540	9.17	2.17	33.5	5.03		540	7.33	1.78	30	6.11		540	11.67	1.67	43.83	2.18
570	20	6.15	20.17	4.13		570	2.5	1.15	16.5	2.36		570	6.5	2.09	21.17	3.48
600	26.67	20.2	10.83	2.66		600	0.33	0.33	21.33	6.72		600	2.83	0.95	15.17	2.68
630	4.67	1.78	1.17	0.83		630	0.67	0.42	1.33	0.84		630	0.33	0.33	8.5	2.45
660	3.5	2.39	0	0		660	0.17	0.17	1.67	1.31		660	0.17	0.17	9	4.96
690	0	0	4.33	1.73		690	0.17	0.17	3.67	0.56		690	0	0	1	0.68
720	0	0	0.33	0.33		720	0.17	0.17	1.17	0.75		720	0	0	0.5	0.5
750	0	0	0.33	0.21		750	10.83	6.18	0.33	0.33		750	0	0	0	0
780	0	0	0	0		780	0.83	0.48	4.67	3.3		780	0	0	0.83	0.54
810	0	0	0	0		810	0	0	2.33	0.95		810	0	0	0.83	0.83
840	0	0	0.67	0.67		840	0	0	0	0		840	0	0	3.17	2.59
870	0	0	5.33	1.98		870	0	0	4.83	2.27		870	0	0	7.83	4.14
900	0.33	0.33	0.83	0.83		900	0.5	0.5	0	0		900	0	0	2.83	1.66
930	0	0	5.17	3.02		930	0	0	3.67	1.76		930	0	0	5.83	3.51
960	1.83	0.75	10.67	3.72		960	5.67	2.43	0.83	0.54		960	0	0	2.67	1.74
990	10.83	2.79	12.67	3.64		990	6.67	3.24	13	3.9		990	0.33	0.33	6.67	1.69
1020	30.83	9.03	31.33	7.42		1020	23	1.65	11.67	3.02		1020	12.83	5.09	23.5	6.62
1050	55.67	10.77	52.17	5.46		1050	45.83	13.28	28.67	3.93		1050	31.83	4.81	31.67	5.18
1080	88.67	11.05	72	9.75		1080	83.5	3.85	66.83	5.5		1080	78.17	8.99	62.67	7.15
1110	221	37.48	171	21.54		1110	209.83	31.81	172.5	24.85		1110	215.67	32.38	155.67	28.44
1140	98.67	23.42	40.67	8.61		1140	80	19.87	42.17	14.21		1140	64	20.26	21.5	6.04
1170	4.33	1.89	16.17	2.87		1170	12.17	5.99	3.67	1.98		1170	9	3.18	0.83	0.83
1200	8.83	4.12	3.5	2.78		1200	0.83	0.48	0	0		1200	2.33	1.67	0	0
1230	0.83	0.65	0.83	0.4		1230	1.33	1.33	0	0		1230	6.5	4.13	0	0
1260	12.33	3.66	0.5	0.22		1260	0.83	0.83	0	0		1260	0	0	0	0
1290	15.67	4.3	2.5	1.43		1290	0	0	0.33	0.33		1290	0	0	0	0
1320	6	4.45	1.17	0.98		1320	13	5.88	0	0		1320	2	1.63	1.83	1.17
1350	14	6.76	2.67	1.58		1350	21.83	9.01	9.5	4.14		1350	8.17	3.66	6	4.45
1380	2.67	1.09	18.67	3.36		1380	1.33	1.15	7.17	4.04		1380	1.83	1.17	0.67	0.67
1410	21.17	4.16	16.83	2.82		1410	9.83	3.3	7.17	3.6		1410	22.5	8	5	2.62
1440	9.17	5.19	4.67	2.16		1440	1.83	0.83	0	0		1440	2.67	1.23	5.5	2.8

## Sheet: Fig1. B
w1118	M activity onset		M activity offset		E activity onset		E activity offset
	NSD	HSD	NSD	HSD	NSD	HSD	NSD	HSD
	2.5	4.5	9.5	7.5	16.5	16.5	19	19
	4	4	7.5	9	16.5	16.5	19	19
	5	4.5	7.5	8.5	16.5	16.5	19	19
	3.5	4.5	8	8.5	16.5	16.5	19	19
	4	4	8	7.5	16.5	16.5	19	19
	4	3.5	7.5	8	16.5	16.5	19	19
	3.5	4	7.5	7.5	16.5	16.5	19	19
	5	5	7.5	8.5	16.5	16.5	19	19
	4.5	3	7.5	8	16.5	16.5	19	19
	5	3.5	7.5	10.5	16.5	16.5	19	19
	5	5	7.5	8	16.5	16.5	19	19
	5	5	7.5	9	16.5	16.5	19	19
	5	4	9	9	16.5	16.5	19	19
	3.5	3	7.5	8.5	16.5	16.5	19	19
	4	4	7.5	11	16.5	16.5	19	19
	4	5	7.5	7.5	16.5	16	19	20

## Sheet: Fig1. C
	w1118	NSD	29oC					HSD							w1118	NSD	25oC					HSD
Day	3	4	5	6	7	8		3	4	5	6	7	8		3	4	5	6	7	8		3	4	5	6	7	8
	-0.45	-0.45	-0.45	-0.95	-1.45	-1.45		-0.21875	0.28125	0.28125	-0.21875	-0.71875	0.28125		0.403846	0.403846	0.403846	0.403846	-0.596154	0.403846		-0.870968	0.629032	-1.37097	-0.870968	-2.37097	-0.370968
	-0.95	-0.95	0.05	-0.45	0.55	-2.95		-0.21875	-0.21875	-0.21875	0.28125	-1.21875	-0.71875		-1.09615	0.403846	-0.0961538	-0.0961538	-0.596154	0.403846		-0.370968	0.629032	0.629032	0.629032	0.129032	-0.370968
	0.05	-0.45	0.05	-0.45	0.55	-0.45		-0.71875	-1.21875	-1.21875	-0.21875	-2.21875	-2.21875		-0.0961538	0.403846	0.403846	0.403846	0.903846	0.403846		0.629032	-0.870968	-0.870968	0.629032	0.629032	-0.370968
	0.05	-0.45	0.05	-1.45	-2.45	-0.45		0.28125	-0.21875	-0.21875	0.28125	-2.21875	-2.21875		0.403846	0.403846	-0.0961538	-1.59615	-0.596154	-0.596154		-0.870968	-0.870968	0.629032	-0.870968	-2.37097	-0.370968
	0.05	-0.45	0.05	0.05	0.05	-1.45		0.28125	0.28125	0.28125	0.28125	-0.71875	-1.71875		0.403846	0.403846	-0.0961538	0.403846	-0.596154	0.403846		-0.370968	0.629032	-1.87097	-0.370968	-2.37097	0.629032
	0.05	0.05	0.05	0.05	0.05	0.05		0.28125	0.28125	0.28125	0.28125	-0.71875	-3.21875		0.403846	-0.0961538	0.403846	0.403846	0.903846	0.403846		0.629032	0.629032	0.629032	0.629032	1.12903	-1.37097
	0.05	0.05	0.05	0.05	-0.45	0.05		-0.21875	0.28125	0.28125	0.28125	0.78125	-0.71875		-0.596154	0.403846	0.403846	0.403846	0.903846	0.403846		-0.370968	-0.870968	0.629032	0.629032	-2.87097	-1.37097
	0.05	0.05	0.05	0.05	0.55	0.05		0.28125	0.28125	0.28125	-0.71875	-1.21875	-0.21875		0.403846	0.403846	0.403846	-0.0961538	-0.0961538	0.403846		0.129032	0.129032	0.129032	-3.37097	-1.87097	0.129032
	0.05	0.05	0.05	0.05	0.05	0.05		0.28125	-0.71875	-0.71875	-0.21875	-0.71875	-1.71875		-0.0961538	0.403846	-0.596154	-1.09615	-0.596154	-2.09615		-0.370968	0.129032	-0.370968	0.629032	1.12903	-1.37097
	0.05	0.05	0.05	0.05	0.55	0.05		0.28125	-0.21875	0.28125	0.28125	-1.71875	-1.71875		-1.09615	-0.0961538	0.403846	-1.09615	0.903846	0.403846		0.129032	0.629032	-0.370968	0.129032	0.129032	-1.37097
	0.05	0.05	0.05	0.05	0.55	0.05		0.28125	-0.21875	0.28125	-0.21875	0.28125	-3.21875		0.403846	0.403846	0.403846	-1.59615	-1.09615	-2.59615		0.629032	-0.370968	-0.370968	0.629032	-1.87097	-1.37097
	0.05	0.05	0.05	0.05	0.55	0.05		0.28125	-0.71875	0.28125	0.28125	-0.21875	0.28125		0.403846	0.403846	0.403846	0.403846	0.903846	0.403846		-0.370968	0.629032	0.629032	0.629032	0.129032	0.629032
	0.05	0.05	-0.45	0.05	-0.45	0.05		0.28125	-0.21875	0.28125	-0.21875	-1.21875	0.28125		-0.0961538	0.403846	0.403846	0.403846	0.903846	0.403846		-0.870968	-0.370968	0.129032	0.129032	0.129032	-2.37097
	0.05	0.05	0.05	0.05	0.05	0.05		0.28125	0.28125	0.28125	0.28125	-1.71875	-2.21875		0.403846	-0.0961538	0.403846	0.403846	-0.596154	0.403846		-1.87097	0.129032	0.129032	0.129032	0.129032	0.629032
	0.05	0.05	0.05	0.05	0.05	0.05		-0.21875	0.28125	0.28125	-0.21875	-0.71875	0.28125		0.403846	0.403846	-0.596154	-0.0961538	-0.596154	-0.596154		0.129032	0.629032	1.12903	0.129032	0.629032	-2.37097
	0.05	0.05	0.05	0.05	0.05	0.05		0.28125	0.28125	0.28125	-1.21875	0.28125	-0.21875		0.403846	0.403846	0.403846	0.403846	0.903846	0.403846		0.129032	0.629032	0.629032	0.629032	0.129032	0.629032
	0.05	0.05	0.05	0.05	-0.45	0.05		-0.71875	-0.21875	-0.71875	-1.71875	-1.71875	-0.21875		-1.09615	-2.59615	0.403846	-0.0961538	-0.596154	0.403846		0.629032	0.129032	-0.370968	0.629032	0.129032	-0.370968
	0.05	0.05	0.05	0.05	0.05	0.05		0.28125	-1.71875	-1.21875	-1.71875	-1.71875	-0.71875		0.403846	0.403846	0.403846	0.403846	-1.09615	0.403846		0.629032	0.629032	0.629032	-0.370968	1.12903	0.629032
	0.05	0.05	0.05	0.05	0.55	0.05		-0.21875	-0.71875	-0.21875	-1.21875	-0.71875	-1.21875		-0.0961538	-0.0961538	-0.0961538	-1.09615	-0.596154	-0.0961538		0.629032	0.629032	0.629032	-0.370968	1.12903	0.629032
	0.05	0.05	0.05	0.05	0.55	0.05		-0.71875	-1.21875	-1.21875	0.28125	-1.21875	-0.71875		0.403846	0.403846	0.403846	0.403846	0.403846	0.403846		0.629032	0.629032	0.129032	-0.870968	-2.87097	-0.370968
	0.05	0.05	0.05	0.05	1.05	0.05		0.28125	0.28125	0.28125	-0.21875	0.78125	0.28125		0.403846	0.403846	-0.596154	-0.0961538	-1.09615	0.403846		-0.370968	-0.870968	-1.37097	-1.37097	-1.87097	-2.37097
	0.05	0.05	0.05	0.05	-0.45	0.05		-1.21875	-1.21875	-0.71875	-0.21875	-1.71875	0.28125		0.403846	0.403846	-0.0961538	0.403846	-0.596154	-0.596154		0.629032	0.629032	0.629032	0.629032	-0.370968	-0.870968
	0.05	0.05	0.05	0.05	-1.45	0.05		-0.71875	-0.21875	-0.71875	0.28125	-2.21875	-2.71875		-0.0961538	-1.09615	-0.0961538	-1.09615	-0.596154	-0.596154		0.629032	0.629032	0.629032	-0.370968	-2.87097	-2.37097
	0.05	0.05	0.05	0.05	0.55	0.05		0.28125	0.28125	0.28125	-0.71875	-0.71875	0.28125		-1.59615	-0.0961538	0.403846	0.403846	0.903846	0.403846		0.129032	0.629032	-0.370968	-2.87097	-0.870968	0.629032
	0.05	0.05	0.05	0.05	-1.45	0.05		0.28125	0.28125	0.28125	-0.21875	-0.71875	-1.21875		-0.0961538	-0.596154	-0.596154	0.403846	-1.09615	0.403846		0.129032	0.629032	-0.870968	0.629032	0.129032	-0.370968
	0.05	0.05	0.05	0.05	-0.95	0.05		0.28125	-0.21875	-0.71875	-0.71875	-2.21875	-3.21875		0.403846	0.403846	-0.596154	0.403846	0.903846			0.629032	-0.370968	0.629032	-1.37097	-2.37097	-0.370968
	0.05	0.05	0.05	0.05	0.05	0.05		-0.21875	-0.21875	0.28125	-1.21875	-0.71875	0.28125				0.403846					0.629032	0.629032	0.629032	-0.370968	1.12903	-1.37097
	0.05	0.05	0.05	0.05	0.55	0.05		0.28125	-0.21875	-0.71875	-0.71875	-1.71875	-1.71875				0.403846					-0.370968	-1.37097	-0.870968	0.129032	-0.870968	-1.37097
	0.05	0.05	0.05	0.05		0.05		-0.21875	-0.21875	-1.21875	-0.21875	-1.71875	-3.21875				0.403846					-0.870968	-3.87097	0.629032	0.129032	-1.37097	-1.37097
	0.05	0.05	0.05	0.05		0.05		0.28125	0.28125	-0.21875	-0.21875	-1.71875	-1.71875									-0.370968	0.629032	0.129032	0.629032	-0.870968	0.629032
								0.28125	0.28125	0.28125	-0.71875	-1.21875	-1.71875									0.629032	0.629032
								0.28125	0.28125	0.28125	-0.71875	0.28125	-1.71875

## Sheet: Fig1. D
w1118	29oC						25oC
	NSD		HSD				NSD		HSD
time	mean	SEM	mean	SEM		time	mean	SEM	mean	SEM
30	5.83	2.9	16.83	5.77		30	79	7.42	41.17	5.86
60	14	5.67	0.67	0.67		60	65.83	8.15	54.17	14.49
90	9	5.05	5.83	2.27		90	71.5	4.15	20.5	6
120	14.5	4.29	5.67	4.18		120	78.67	6.24	16.67	7.4
150	28.17	10.57	2.17	1.17		150	84.5	20.56	29.83	14.78
180	26.67	5.99	17.17	3.76		180	137.67	9.68	49.33	5.01
210	59.17	5.59	63.67	8.13		210	122.17	7.93	71.5	9.49
240	87.5	12.34	120.5	8.81		240	108	7.36	78	9.46
270	134.5	8.72	151.5	6.92		270	177.83	31.03	110.5	6.29
300	132	13.93	267	14.22		300	189.67	15.5	159.17	15.16
330	235.5	17.25	242.5	10.62		330	209.33	18.09	195.17	23.36
360	294.67	11.37	334.5	17.83		360	298.83	39.24	326	30.54
390	389.5	66.08	458	71.13		390	477.67	69.6	475.17	55.51
420	345.83	23.88	515.5	26.61		420	450.17	36.63	475.67	22.6
450	217.33	19.61	374.17	16.44		450	289.5	13.42	322.67	14.86
480	102.17	10.48	285.83	16.23		480	179.17	12.47	288.5	19.79
510	56.17	4.62	226.83	5.36		510	129.17	17.18	169	12.42
540	32.67	5.25	155	9.85		540	94.33	23.78	117.17	7.1
570	10	1.69	108.17	13.09		570	43.33	5.06	93.83	15.29
600	7.83	3.42	63.83	6.81		600	40.17	4.81	73.83	9.24
630	3.17	0.87	26.17	5.01		630	56.17	5.53	63.33	9.65
660	1.17	0.65	13.67	3.24		660	28.17	3.85	32.67	7.14
690	1.5	0.5	0.67	0.67		690	23.33	5.86	25.33	4.29
720	1.17	0.65	2.5	0.67		720	19.33	2.8	23.83	2.39
750	0.33	0.21	0	0		750	27.5	4.43	37.17	7.31
780	2.33	1.17	0	0		780	31.5	2.7	23.5	4.82
810	2.33	0.67	0	0		810	34.67	6.43	9.33	2.74
840	0.33	0.21	0	0		840	37.5	9.2	19.17	4.98
870	0.33	0.33	0	0		870	79.33	5.87	62.67	5.79
900	0	0	0	0		900	108.83	4.01	105.17	20.55
930	0.33	0.33	0	0		930	157.83	13.07	201.17	13.65
960	7.83	3.2	0	0		960	296.67	20.76	295	34.38
990	34.17	6.8	0	0		990	348.67	13.07	350.67	14.72
1020	71.83	8.08	8.67	4.76		1020	378.33	13.77	362.67	8.97
1050	207.67	27.14	102.17	29.92		1050	411.67	8.21	410.17	8.66
1080	338.17	22.44	299.5	26.32		1080	424.83	14.81	426.83	7.38
1110	433.33	41.19	590.67	79.49		1110	447.5	42.92	538	41.68
1140	233.33	35.08	381.17	64.95		1140	141.5	13.87	164	23.59
1170	36.67	16.23	84	21.62		1170	73.83	7.6	50.33	11.59
1200	10.5	4.81	8.67	3.05		1200	32.67	7.13	8.17	3.95
1230	12.17	2.65	6.83	3.56		1230	20	4.95	4.67	2.09
1260	6.33	3.48	1.5	1.5		1260	35	4.85	6.17	4.46
1290	9.83	2.88	2	1.37		1290	58.17	6.24	3.33	2.16
1320	9	3.01	0.67	0.42		1320	84.83	8.13	0.83	0.65
1350	19.33	1.28	0.33	0.33		1350	64.83	7.78	14	2.9
1380	23	2.85	0.33	0.33		1380	48.83	5.13	0	0
1410	39.33	7.83	9.33	4		1410	60	6.68	12.17	3.75
1440	32.5	7.17	19.17	2.63		1440	71	12.1	19.67	2.99

## Sheet: Fig2. A, B
w1118 male
	NSD		HSD			M activity onset		M activity offset			E activity onset		E activity offset
time	mean	SEM	mean	SEM		NSD	HSD	NSD	HSD		NSD	HSD	NSD	HSD
30	8.17	3.62	28.5	4.26		3.5	3.5	6.5	8.5		18	18.5	21	21
60	32.17	5.15	5.5	3.14		2.5	3.5	7	10		17.5	18.5	21	21
90	3.5	1.77	16.17	3.58		3.5	2	6	8.5		18	18.5	21	21.5
120	15	5.38	30.33	4.94		3.5	3.5	8.5	7		17	17.5	21	21
150	4.5	2.92	26.83	9.81		3.5	2	6.5	8		17.5	18	21	21
180	9	4.92	39.83	9.04		3.5	3.5	6.5	8.5		17	17.5	21	21
210	33.83	5.42	13.33	4		3.5	3.5	6.5	8.5		17.5	18	21.5	21
240	20.67	5.58	16.5	2.22		2.5	2	7.5	9.5		16.5	17.5	21	21
270	213	84.15	218.67	72.18		3.5	3.5	6	9.5		18.5	18.5	21	21
300	232	17.39	341.67	14.66		3.5	3.5	7.5	8		18	18	21	21
330	191.33	16.1	339.33	14.01		3.5	3.5	8	7		18	18.5	22.5	21
360	177.5	17.97	334.33	9.71		3.5	2.5	7	7		17.5	18	21	21
390	176.67	8.68	302.67	6.74		3.5	3.5	8.5	7.5		17	17.5	21	21
420	140.5	7.81	298.83	10.37		3.5	3.5	7	8.5		18.5	17.5	21	21
450	111.83	16.93	262.67	10.9		3.5	2.5	8	7.5		18	17.5	21	21
480	59.67	5.79	228.67	7.22		3.5	3.5	7	9.5		18	17.5	21	21
510	69.33	10.03	197.67	6.5		3.5	3	6.5	9		18.5	18.5	21	21
540	23.17	7.25	130.33	13.57		3.5	1.5	7.5	9.5		18	17.5	21	21
570	14.83	4.06	107.67	15.9		1.5	3.5	6	10		16.5	17	21	21
600	29	3.4	81.83	19.76		2.5	3.5	6.5	10		16	18	21	21
630	28	7.93	23.33	4.62		3.5	3.5	7	7.5		17	18	21	21
660	18.17	2.43	14.83	3.37		2.5	3.5	7	9		18	18	21	21
690	0.5	0.34	18.83	3.7		3.5	3.5	7.5	8		18	17	21	21
720	9.17	2.44	6.33	2.89		2.5	1.5	7.5	10		17.5	17.5	21	21
750	9.33	3.33	20.17	6.03		3.5	1.5	6	8.5		17.5	18.5	21	21
780	11.5	4.51	1.33	1.33		3.5	2	7	8.5		16.5	17.5	21	21
810	4	2.53	1	0.68		2.5	3.5	7	8		17.5	17.5	21	21
840	7.67	3.94	1.17	0.98		3.5	3.5	7	8.5		17.5	18.5	21	21
870	4.83	2.64	8.67	2.96		3.5	3.5	6	10		16.5	17.5	21	21
900	10.17	3.11	4.33	2.4		2.5	3.5		9			18		21
930	12.5	4.79	1.17	0.98		3.5	3.5		9			18		21
960	2.5	1.63	3.17	1.85		3.5	2.5		10.5			16.5		21
990	5.17	4.78	11.33	4										21
1020	84.67	5.41	14.33	5.16
1050	87.83	18.08	42.67	10.68
1080	192	14.4	135.5	12.5
1110	279	16.12	237.17	19.29
1140	304	11.16	285.33	15.45
1170	317.67	8.88	312.67	7.5
1200	327.17	9.62	309.67	5.61
1230	383	51.25	434	62.15
1260	74	18.75	180.17	43.49
1290	8.5	3.36	8.33	5.18
1320	2.83	1.33	0.17	0.17
1350	11.83	5.79	2	1.63
1380	18.5	7.11	0.83	0.54
1410	0	0	11.17	5.35
1440	0	0	16.17	4.75

## Sheet: Fig2. C, D
CS male
	NSD		HSD			M activity onset		M activity offset			E activity onset		E activity offset
time	mean	SEM	mean	SEM		NSD	HSD	NSD	HSD		NSD	HSD	NSD	HSD
30	0	0	2	1.63		3.5	3.5	6	11.5		18	18.5	21	21
60	0.5	0.34	1.67	1.17		3.5	3.5	6	7.5		18.5	18.5	21	21
90	4.5	3.12	7	3.26		3.5	3.5	6	10.5		17.5	18.5	21	21
120	2.67	1.61	5.5	2.63		3.5	3.5	6	9.5		18.5	18.5	21	21
150	1.17	0.83	3.5	1.36		1.5	2	6	8.5		18.5	18.5	21	21
180	0.83	0.48	2.33	0.42		3.5	3.5	6.5	7.5		18	18.5	21	21
210	2.83	1.51	4.33	2.14		3.5	3.5	6.5	7		17.5	18	21	21
240	4.83	0.87	7.33	3.34		3.5	3.5	7	11		18.5	18.5	21	21
270	32.67	20.26	63.5	24.94		3.5	3.5	6	10		18	18.5	21	21
300	127.67	6.35	163.83	9.73		3.5	3.5	6	7.5		18	18.5	21	21
330	69.33	5.78	120.83	5.76		3.5	3.5	6.5	7		18.5	18.5	21	21
360	62	3.76	95.67	5.79		2	3.5	6	9		18	18.5	21	21
390	47.67	4.65	98.17	2.7		3.5	3.5	6	7		18	18.5	21	21
420	32.17	2.83	101.5	1.57		3.5	1.5	6.5	10		17.5	18.5	21	21
450	17.67	3.64	93	2.52		3.5	3.5	6	7.5		18	17.5	21	21
480	8	1.53	85.83	3.93		3.5	3.5	6	11		18	18.5	21	22
510	7.33	4.04	90	4.59		3.5	3.5	7	11		18.5	18.5	21	21.5
540	7.33	2.96	81.67	4.28		1	3.5	6	11.5		18	18.5	21	21
570	0.33	0.33	67	2.35		3.5	3.5	7.5	10.5		18	18.5	21	21
600	0	0	61.83	2.85		3.5	3.5	9	9		16.5	18	21	21
630	0	0	43.83	5.87		3.5	3.5	6	7		17	17.5	21	21
660	0	0	28.5	1.26		3.5	3.5	7	10.5		18.5	18.5	21	21
690	3.67	3.67	15	2.35		3.5	3.5	7.5	8.5		18	18.5	21	21
720	0	0	5.5	0.96		3.5	3.5	7.5	8.5		18.5	18	21	21
750	0	0	2.33	0.8		3.5	3.5	6.5	10		18	18.5	21	21
780	1	0.68	1.83	0.4		3.5	3.5	7	7		18.5	18	21	21
810	0	0	1.5	0.5		3.5	3.5	6	10		18	18.5	21	21
840	0	0	0.67	0.33		3.5	3.5	7	9.5		17.5	18.5	21	21
870	0	0	0.5	0.5		3	3.5	7	8		18	18.5	22	21
900	0.67	0.67	0	0			1		9			18.5		21
930	0.67	0.67	0	0
960	0	0	0	0
990	2.67	2.67	0	0
1020	0.17	0.17	0	0
1050	3.5	0.85	0	0
1080	25.5	9.44	10	3.25
1110	77.33	8.91	32.33	4.02
1140	118.5	4.23	82.83	7.23
1170	97.5	4.1	115.67	5.36
1200	81	4.56	107.33	8.12
1230	72.67	28.4	144	47.61
1260	1.33	0.67	11	4.32
1290	11.83	4.61	6.5	3.82
1320	6.67	2.84	0.67	0.42
1350	0.5	0.5	0.33	0.33
1380	0.17	0.17	1.83	0.91
1410	1	0.82	4.33	1.56
1440	10	2.52	5.17	1.45

## Sheet: Fig2. E, F
w1118 female
	NSD		HSD			M activity onset		M activity offset			E activity onset		E activity offset
time	mean	SEM	mean	SEM		NSD	HSD	NSD	HSD		NSD	HSD	NSD	HSD
30	7.67	2.25	5	1.77		3.5	3.5	8.5	10		15.5	18	22	21.5
60	9.5	1.52	15.17	3.66		3.5	3.5	6	6		16.5	18	21.5	22.5
90	0.5	0.5	1.83	1.33		3.5	1.5	9.5	9		18	18	21	21
120	0.67	0.67	3.17	1.62		3.5	3.5	6	9.5		18	18	21	21
150	2.33	1.38	6.67	2.51		3.5	3.5	7	11.5		18	18.5	21	21
180	3.17	0.95	12.5	1.77		3.5	2	7.5	7.5		17	18.5	21	21
210	2.67	1.12	2.17	1.64		3.5	3.5	7	11.5		17	18.5	22	21
240	7.83	2.36	9.17	2.36		3.5	3.5	6	8.5		17	18.5	21.5	21
270	55.33	24.78	67.33	19.19		3.5	3.5	7	7.5		17.5	17.5	21	21
300	129.83	8.85	153	8.69		3.5	3.5	8	8.5		18	18.5	21	21
330	76.67	6.41	112	3.31		3.5	3.5	8	8		16.5	18.5	21	21
360	50.33	5.18	111.83	8.07		3.5	3.5	8.5	9		17.5	17.5	21	21
390	56	4.61	96	7.23		3.5	3.5	8	11		16	18	21	21
420	58.33	5.67	114.5	3.97		3	3.5	10	9		17.5	17.5	21	22
450	63.17	8.53	94.33	8.48		3.5	2.5	10	10		17	18.5	21	21
480	41.17	4.24	95.5	5.91		3.5	3.5	7	6		18	18.5	21	21
510	37.5	5.92	88.5	5.02		3.5	3.5	8	10.5		15.5	18.5	21	21
540	34.5	2.49	79.67	5.63			3.5		7.5			17.5		21
570	29	4.68	68.33	9.41			3.5
600	33.5	3.13	64.83	4.63
630	23.17	3.43	55.17	2.3
660	21.83	3.5	61.17	5.26
690	16.83	1.54	45	4.95
720	7.17	1.68	28	3.97
750	6	1.97	26.33	2.87
780	9.83	1.85	34	3.72
810	7.33	1.89	21.83	1.4
840	5.17	1.64	20.33	2.09
870	5.5	1.15	13.33	1.74
900	6	1.34	7.33	2.4
930	6.33	2.01	11.17	2.66
960	18.83	2.12	2.67	1.52
990	15.83	3	5	1.86
1020	14.83	0.65	2.83	0.75
1050	29.83	5.34	7.33	1.15
1080	53.33	6.14	37.67	6.94
1110	73.17	4.19	60.17	5.36
1140	67.5	3.08	85.33	8.4
1170	64.67	6.29	121.67	8.71
1200	48.33	3.18	104.33	8.41
1230	63.33	5.37	147.83	19.72
1260	28.83	7.69	73.17	10.21
1290	12.67	3.34	13.83	4
1320	6.67	1.45	13.17	3.36
1350	4	1.13	7.67	1.17
1380	1.33	0.8	5.17	1.51
1410	3.33	1.33	4	1.71
1440	1.5	0.96	4.5	1.59

## Sheet: Fig2. G, H
CS female
	NSD		HSD			M activity onset		M activity offset			E activity onset		E activity offset
time	mean	SEM	mean	SEM		NSD	HSD	NSD	HSD		NSD	HSD	NSD	HSD
30	0.67	0.49	0.5	0.34		3.5	3.5	6	8		18.5	17.5	21	21
60	5.83	3.7	1	0.68		3.5	3.5	6	9.5		18.5	18.5	21	21
90	2.83	0.91	0	0		3.5	3.5	7	9		17.5	17.5	21	21
120	9.17	8.77	0.33	0.33		3.5	3.5	8	7.5		17.5	18.5	21	21
150	1.33	0.71	0.33	0.33		1.5	3.5	6	7.5		18.5	18.5	21	21
180	0	0	0	0		3.5	3.5	8	8		17.5	18	21	21
210	0.33	0.33	0	0		3.5	3.5	7	7.5		17.5	17.5	21	21
240	1.5	0.72	0	0		3.5	3.5	8.5	8.5		18	18.5	21	21
270	11.17	4.69	9.5	7.24		3.5	3.5	8	12		17.5	18.5	21	21
300	46.5	2.72	68.83	5.79		3.5	3.5	9.5	10.5		17.5	18.5	21	21
330	42.33	4.52	75.83	4.92		3.5	3.5	8.5	9		18.5	18.5	21	21
360	43.17	1.92	69.83	4.4		3.5	3.5	7	8		18.5	17.5	21	21
390	35.67	3.44	58.83	3.38		3.5	3.5	8	8		18	18	21	21
420	38.83	2.29	63	2.21		3.5	3.5	8	8.5		18	18	21	21
450	29	5.56	61.83	1.92		3.5	3.5	9	8.5		18.5	18.5	21	21
480	23.17	2.01	62.67	3.84		3.5	3.5	8.5	9.5		18.5	18.5	21	21
510	22.5	3.05	54	1.67		3.5	3.5	7.5	9.5		18.5	18.5	21	21
540	15.17	2.12	58.83	3.18		3.5	3.5	6	12		17	18.5	21	21
570	16	3.06	38.17	4.3		3.5	3.5	8	10		18	18.5	21	21
600	13.5	2.11	31.5	2.32		3.5	3.5	9	9		17.5	18.5	21	21
630	8.5	2.14	26.5	2.8		1.5	3.5	7	7		18.5	18.5	21	21
660	7.67	1.86	15	2.25		3.5	3.5	7	6		17	18.5	21	21
690	5.5	1.61	15.5	1.09		3	3.5	7	8		16.5	18.5	22.5	21
720	4.33	1.09	8.5	2.23		3.5	3.5	8.5	7.5		18	17.5	22	21
750	0.33	0.33	0.67	0.42		3.5	3.5	6			18.5	18.5	21.5	21
780	1.83	0.48	0.67	0.49		3.5	3.5	7			17.5	18.5	21	21
810	1.67	0.42	0.33	0.33		3.5		9.5			17.5	17.5	21	21.5
840	0.67	0.67	0	0		1		6.5			18		21
870	2.17	0.65	0.83	0.83		3.5		8			17.5		21
900	1.83	1.08	0	0		3.5		9.5			17.5		21
930	0.33	0.33	0	0		1.5		7
960	7.5	6.52	0	0
990	3.5	0.56	0	0
1020	7.5	1.48	0	0
1050	15.83	3.25	0.5	0.34
1080	31.5	3.58	8.67	3.75
1110	61.83	4.67	28.17	3.13
1140	64.33	2.65	62.83	5.55
1170	63.83	4.6	93.33	3.99
1200	68.33	4.69	90.5	3.62
1230	54.17	14.33	100.83	25.28
1260	9.33	1.96	8.17	3.51
1290	3.33	1.69	0	0
1320	1.83	0.6	1.83	1.47
1350	3.67	1.23	0	0
1380	2.67	1.02	0	0
1410	1.17	0.65	0	0
1440	1.67	1.09	0.33	0.33

## Sheet: Fig3. A
	delta value of M activity offset
genes	DTk	Dh44	Ptth	FMRFa	Nplp11	Capa	Burs	Mip	Nplp12	NPF	Proc	Nplp3	Akh	AstA	Dh31	Nplp4	Ms	Pdf	w1118	Dsk	AstC	IlP5	IlP3	Acp26Aa	Pburs	IlP2	Hugin	hec	BomS2	Lgr11	ETH	Lk	Lgr12	ITP	natalisin
	-0.40625	-2.07143	-1	-0.4	-2	-1.84375	-0.642857	0.0769231	-4.1875	-0.09375	0.807692	-1.15	-3.40909	-2.59375	-2.25	-2.8	0.3	-2.51562	1.57692	-4.03125	0.8125	-2.1875	-3.3	-1.28125	-3.17857	-2.6875	-1.96875	-1.86667	-2.76667	-4.42857	-1.95454	-2.53125	-2.90625	-3.2	-3.94231
	-0.90625	-0.571429	-3	1.1	-0.5	-0.84375	-0.142857	-1.42308	-1.6875	-2.09375	0.807692	-4.15	-1.90909	-2.59375	-0.75	-3.3	-2.7	-1.51562	-2.42308	-2.53125	-1.6875	-3.1875	-3.3	-3.28125	-3.17857	-2.1875	-1.96875	-1.36667	-2.26667	-1.42857	-0.454545	-3.53125	-1.40625	-4.2	-2.44231
	-0.40625	0.928571	0	-2.4	-1	1.15625	-1.14286	-1.92308	-0.6875	-1.59375	-1.19231	-3.15	-1.90909	-3.09375	0.25	-2.3	0.3	-1.01562	-0.423077	-2.53125	-0.1875	-1.1875	-2.8	-1.28125	-2.17857	-2.6875	1.03125	-3.36667	-1.76667	-1.92857	-4.45455	-2.03125	-1.90625	-4.2	-4.44231
	0.09375	-0.571429	0	-1.4	-1.5	-0.84375	-1.14286	-0.423077	-2.6875	-2.59375	-3.19231	-0.65	-2.40909	-4.09375	-2.25	-4.3	-1.7	-0.015625	-1.92308	-4.03125	-2.6875	-1.1875	-0.8	-2.28125	0.321429	-1.6875	-1.46875	-4.86667	-3.76667	-1.42857	-2.45454	-3.53125	-3.40625	-1.2	-4.44231
	-0.90625	0.928571	-2	-1.4	-0.5	-2.34375	-2.64286	0.576923	-0.1875	0.40625	-0.192308	-2.15	-1.40909	-3.59375	-2.75	-1.8	-0.2	-3.01562	-0.923077	-3.53125	-2.6875	-2.6875	-3.3	0.21875	-2.17857	-2.1875	-3.46875	-4.86667	-4.76667	-1.42857	-1.45454	-4.03125	-2.40625	-3.7	-2.94231
	0.59375	-0.571429	-2.5	-2.4	-1	-2.84375	-0.142857	0.576923	-3.1875	-2.59375	1.30769	0.85	-3.40909	-2.59375	0.75	-1.8	-1.2	-0.515625	-2.92308	0.96875	-1.6875	-2.6875	-3.8	-3.78125	-3.17857	-2.1875	-2.46875	-5.36667	0.733333	-4.42857	-2.45454	-2.53125	-1.40625	-3.7	-1.94231
	0.59375	-2.07143	-2	-1.4	-2.5	-0.34375	-0.142857	-1.42308	-2.6875	-2.09375	-1.19231	-1.15	0.0909091	-3.59375	0.75	-1.8	-2.2	-1.51562	-0.923077	-0.53125	-3.1875	-2.6875	-4.3	-1.78125	-4.17857	-3.1875	-3.96875	-1.86667	-3.26667	-2.92857	-2.45454	-4.53125	-2.40625	-4.2	-3.94231
	-1.90625	-0.571429	-1	-3.4	-2.5	-1.84375	-0.142857	0.576923	-0.1875	-1.09375	-4.19231	-3.65	-1.90909	-3.09375	-0.75	-1.3	-3.2	-0.515625	-2.42308	-2.03125	-3.6875	-3.6875	-2.3	-1.28125	-3.17857	-1.6875	-3.46875	0.633333	-3.76667	-2.92857	-1.45454	-1.03125	-2.90625	-1.7	-3.94231
	-0.40625	-3.57143	-1.5	-1.4	-0.5	-0.84375	-0.142857	-1.42308	-3.6875	-1.09375	1.30769	-2.15	-3.40909	-2.09375	-4.25	-1.3	0.3	-0.515625	-1.92308	-2.03125	-1.1875	-1.1875	-2.3	-3.28125	-4.17857	-1.1875	-1.96875	-2.86667	-1.76667	-2.42857	-1.45454	-3.03125	-0.90625	-3.2	0.0576923
	-0.40625	-2.07143	-1.5	-2.4	-2	-1.34375	-1.14286	-0.423077	0.3125	-2.09375	-1.69231	-3.15	-0.909091	-2.59375	-1.75	-2.3	-1.7	-0.515625	-3.92308	0.96875	-1.1875	-1.6875	-1.8	-2.28125	-2.17857	-1.1875	-1.96875	-2.36667	-1.26667	-0.428571	-1.95454	-3.53125	-1.40625	-2.7	-3.94231
	0.59375	-4.07143	-1	-0.9	-0.5	-1.34375	-1.64286	-1.42308	-1.6875	0.40625	-1.69231			-2.09375	-1.25	-1.3		-1.51562	-4.42308	-1.03125	-2.1875	0.3125	-1.8	-1.28125	-2.17857	-2.6875	-2.46875	-1.36667	-3.76667	-3.92857		-1.03125	-2.90625	-3.2	-3.44231
	0.59375	-0.0714286		-2.4	-1	-2.34375	-2.14286	-2.42308	-1.1875	-1.59375	-2.19231			-0.59375	-0.75	-3.8		-0.515625	-0.423077	-2.03125	-3.1875	-2.6875	-2.3	-1.28125	-4.17857	-2.1875	-1.96875	-4.36667	-1.26667	-1.42857		-1.03125	-2.40625	-1.2	-2.44231
	-0.90625	-3.07143		-0.9	-1.5	-1.34375		-1.92308	-1.6875	-0.59375	-0.692308			-2.59375	0.75	-0.8		-2.51562	-1.42308	-1.53125	-0.1875	-2.1875	-1.8	-2.78125	-1.67857	-3.1875	-0.46875	-2.36667	-1.76667	-4.42857		-3.53125	1.09375	-2.2	-1.94231
	0.59375	-2.5625		-1.4	-0.5	-1.84375			-0.6875	-0.59375	-2.69231			-3.59375	0.75	-3.8		-0.515625	-2.92308	-2.53125	1.3125	-4.1875	-2.8	-1.28125	-2.17857	-4.6875	-2.46875	-2.36667	-2.76667	-2.42857		-4.53125	-0.90625	-2.2	-4.44231
	0.09375	-3.5625		-2.4	-2	-0.34375			-3.1875	-1.59375				-4.09375	-3.25	-2.3		-1.51562	-3.42308	-0.53125	-3.6875	-2.6875	-2.3	-3.28125	-2.17857	-4.1875	-0.21875	-3.36667	-0.266667	-2.42857		-4.03125	-0.90625	-1.2	-3.94231
		-1.5625		-1.9	-3					0.40625						-0.8		-4.01562	-0.923077	-4.03125	-0.766667			-0.28125	-2.17857		-2.21875	-4.36667		-1.92857		-4.03125		-3.7	-3.94231
		-1.0625																-1.51562	-1.92308		-2.26667						-1.71875								-0.442308
		-2.0625																-3.01562	-2.92308		-3.76667						0.78125								-3.44231
		0.4375																-0.515625	-1.92308		-1.26667						-0.21875								-0.942308
		-2.0625																-1.51562	-4.42308		-1.76667						-1.71875								-2.94231
		-4.0625																0.984375	-1.92308		-1.76667						-1.21875								-0.942308
		-1.0625																-2.51562	-2.42308		-0.766667						-0.71875								-0.442308
		-0.5625																-0.015625	1.07692		-0.266667						-0.21875
		-1.5625																-2.01562	-0.923077		-1.26667						-1.21875
		-3.0625																-0.515625	1.07692		-1.26667						-0.71875
		-2.5625																-1.51562	-2.42308		-1.76667						0.28125
		-3.0625																-1.51562	-2.42308		-0.266667						-0.71875
		-3.5625																-3.51562	0.576923		-0.766667						-0.71875
																		-1.51562	1.07692		-1.76667						-0.71875
																		-1.01562	-1.42308		0.733333						-0.71875
																			-1.92308		-0.266667
																			-3.92308
																			-1.42308
																			-1.42308
																			-1.42308
																			0.0769231
																			0.576923
																			-2.42308

## Sheet: Fig3. B
Relative mRNA level
>w1118	>DTk Ri	>w1118	>TkR86C Ri	>w1118	>TkR99D Ri
1	0.13	1	0.4	1	0.02
1	0.204545	1	0.0571429	1	0.0322581
1	0.25	1	1.25455	1	0.0666667
1	0.07	1	0.05	1	0.32
1	0.04	1	0.34375	1	0.45
1	0.15	1	0.222222	1	0.625

[truncated: 44 more sheets: Fig3. C, Fig3. D, Fig3. E, Fig3. F, Fig3. G, Fig3. H, Fig4. C, Fig4. E, Fig5. A, Fig5. B, Fig5. C, Fig5. D, Fig5. F, Fig.5 H, Fig5. J, FIg6. B, Fig6. C, Fig6. E, Fig6. F, Fig7. A …]
